# Supplementary material for: A Molecularly Imprinted Polymer-Based Thermal Sensor for the Selective Detection of Melamine in Milk Samples
Source: Foods. 2022 Sep 19;11(18):2906. doi: 10.3390/foods11182906 (PMC9498381; doi:10.3390/foods11182906)
Supplement: Supplementary file 1 [file foods-11-02906-s001.zip]

Archive with 1 entries (1 files):
- foods-1863778-supplementary.pdf
